# Supplementary material for: Carbon Dioxide-Derived Biodegradable and Cationic Polycarbonates as a New siRNA Carrier for Gene Therapy in Pancreatic Cancer
Source: Nanomaterials (Basel). 2021 Sep 6;11(9):2312. doi: 10.3390/nano11092312 (PMC8472555; doi:10.3390/nano11092312)
Supplement: Supplementary file 1 [file nanomaterials-11-02312-s001.zip]

Archive with 1 entries (1 files):
- nanomaterials-1309099-supplementary.pdf
